# Supplementary material for: The Prognostic Value of Proclarix in Prostate Cancer Patients Under Active Surveillance: Predicting Transition to Active Treatment and Disease Progression in a Danish Cohort
Source: Cancers (Basel). 2026 Apr 23;18(9):1348. doi: 10.3390/cancers18091348 (PMC13162930; doi:10.3390/cancers18091348)
Supplement: Supplementary file 1 [file cancers-18-01348-s001.zip]

Archive with 1 entries (1 files):
- cancers-4221810-supplementary.pdf
